# Supplementary material for: Collapse of Intra-Tumor Cooperation Induced by Engineered Defector Cells
Source: Cancers (Basel). 2021 Jul 22;13(15):3674. doi: 10.3390/cancers13153674 (PMC8345189; doi:10.3390/cancers13153674)
Supplement: Supplementary file 1 [file cancers-13-03674-s001.zip]

Archive with 1 entries (1 files):
- cancers-1272946-supplementary.xlsx
