# Supplementary material for: Collapse of Intra-Tumor Cooperation Induced by Engineered Defector Cells
Source: Cancers (Basel). 2021 Jul 22;13(15):3674. doi: 10.3390/cancers13153674 (PMC8345189; doi:10.3390/cancers13153674)
Supplement: Supplementary file 1 [file cancers-13-03674-s001.zip › cancers-1272946-supplementary.xlsx]

## Sheet: Figure 1
	Passage		Fraction of KO cells																Growth, WT cells				Growth, KO cells
			10% FBS					5% FBS					2% FBS						10% FBS	5% FBS	2% FBS		10% FBS	5% FBS	2% FBS
BTC	1		0.01	0.01	0.01	0.01		0.01	0.01	0.01	0.01		0.01	0.01	0.01	0.01		BTC	0.959378	0.580812	0.228176		0.217805	0.217805	0.176318
	2		0.05	0.07	0.04	0.02		0.06	0.08	0.07	0.05		0.02	0.03	0.01	0.02			1.00605	0.643042	0.181504		0.202247	0.155575	0.12446
	3		0.18	0.15	0.13	0.19		0.12	0.18	0.14	0.17		0.01	0.02	0.02	0.01			1.21348	0.591184	0.134831		0.212619	0.108902	0.165946
	4		0.35	0.38	0.33	0.31		0.21	0.22	0.23	0.19		0.01	0.02	0.01	0.01			0.886776	0.679343	0.295592		0.119274	0.22299	0.160761
	5		0.38	0.49	0.61	0.55		0.29	0.33	0.37	0.34		0.01	0.01	0.01	0.01			1.08384	0.668971	0.176318		0.140017	0.295592	0.207433
	6		0.6	0.68	0.52	0.71		0.43	0.47	0.57	0.55		0.01	0.01	0.01	0.01			0.850475	0.591184	0.134831		0.160761	0.243734	0.0985307
	7		0.63	0.54	0.69	0.82		0.48	0.62	0.56	0.61		0.01	0.01	0.01	0.01
	8		0.83	0.64	0.78	0.87		0.59	0.49	0.65	0.52		0.01	0.01	0.01	0.01		U266	0.988235	0.517647	0.0705882		0.541176	0.235294	0.0705882
	9		0.86	0.82	0.72	0.88		0.53	0.64	0.68	0.62		0.01	0.01	0.01	0.01			0.941176	0.470588	0.0941176		0.541176	0.258824	0.0470588
	10		0.93	0.9	0.78	0.95		0.49	0.66	0.52	0.48		0.01	0.01	0.01	0.01			1.08235	0.611765	0.117647		0.329412	0.164706	0.0941176
	11		0.97	0.92	0.8	0.99		0.56	0.68	0.61	0.58		0.01	0.01	0.01	0.01			1.2	0.494118	0.141176		0.352941	0.188235	0.117647
	12		0.99	0.98	0.85	0.98		0.48	0.72	0.57	0.64		0.01	0.01	0.01	0.01			0.8	0.447059	0.141176		0.635294	0.211765	0.0941176
U266	1		0.01	0.01	0.01	0.01		0.01	0.01	0.01	0.01		0.01	0.01	0.01	0.01		A549	0.877358	1.07547	0.877358		0.849057	0.792453	0.764151
	2		0.04	0.06	0.08	0.03		0.02	0.05	0.02	0.03		0.02	0.03	0.01	0.02			0.933962	0.990566	0.792453		0.849057	0.933962	0.877358
	3		0.11	0.13	0.1	0.12		0.09	0.07	0.06	0.04		0.04	0.05	0.04	0.03			1.10377	0.962264	0.90566		0.820755	0.990566	0.849057
	4		0.19	0.22	0.18	0.17		0.11	0.12	0.1	0.07		0.07	0.08	0.07	0.07			1.07547	0.990566	0.933962		0.877358	0.820755	0.792453
	5		0.32	0.25	0.32	0.24		0.15	0.18	0.17	0.1		0.08	0.11	0.15	0.12			0.990566	0.90566	0.90566		1.18868	0.820755	0.849057
	6		0.53	0.47	0.5	0.65		0.23	0.27	0.24	0.15		0.12	0.16	0.19	0.18			1.01887	0.933962	0.849057		1.01887	1.01887	0.792453
	7		0.72	0.77	0.8	0.9		0.27	0.35	0.29	0.25		0.18	0.19	0.24	0.25
	8		0.91	0.84	0.92	0.97		0.43	0.45	0.34	0.36		0.24	0.21	0.29	0.32		NCIH28	0.754967	0.476821	0.0794702		0.834437	0.437086	0.119205
	9		0.95	0.94	0.92	0.98		0.52	0.64	0.62	0.46		0.29	0.32	0.36	0.4			0.834437	0.437086	0.15894		0.874172	0.476821	0.15894
	10		0.97	0.95	0.95	0.99		0.66	0.79	0.72	0.58		0.43	0.39	0.55	0.67			0.953642	0.556291	0.119205		0.874172	0.476821	0.0794702
	11		0.99	0.99	0.99	0.99		0.73	0.83	0.81	0.68		0.35	0.39	0.46	0.55			0.913907	0.516556	0.198675		1.03311	0.556291	0.15894
	12		0.99	0.99	0.99	0.99		0.88	0.92	0.89	0.74		0.39	0.36	0.47	0.59			1.19205	0.476821	0.15894		1.27152	0.596026	0.198675
A549	1		0.01	0.01	0.01	0.01		0.01	0.01	0.01	0.01		0.01	0.01	0.01	0.01
	2		0.0233333	0.03	0.02	0.0233333		0.01	0.0133333	0.00666667	0.01		0.01	0.00666667	0.00666667	0.01
	3		0.06	0.07	0.0633333	0.0766667		0.0233333	0.03	0.02	0.0233333		0.01	0.02	0.0166667	0.0133333
	4		0.0966667	0.106667	0.09	0.103333		0.0533333	0.06	0.0633333	0.0433333		0.0366667	0.03	0.04	0.0266667
	5		0.14	0.193333	0.133333	0.14		0.0966667	0.106667	0.09	0.07		0.0466667	0.05	0.0633333	0.0366667
	6		0.186667	0.246667	0.163333	0.18		0.14	0.16	0.133333	0.103333		0.06	0.07	0.0933333	0.0566667
	7		0.203333	0.263333	0.19	0.22		0.186667	0.146667	0.163333	0.126667		0.0766667	0.0866667	0.113333	0.07
	8		0.206667	0.293333	0.233333	0.223333		0.203333	0.263333	0.19	0.153333		0.07	0.113333	0.13	0.0766667
	9		0.22	0.18	0.263333	0.193333		0.173333	0.16	0.2	0.17		0.0766667	0.126667	0.116667	0.09
	10		0.24	0.213333	0.23	0.226667		0.153333	0.213333	0.196667	0.16		0.0866667	0.123333	0.113333	0.106667
	11		0.22	0.18	0.163333	0.213333		0.173333	0.193333	0.2	0.136667		0.08	0.143333	0.08	0.116667
	12		0.236667	0.246667	0.196667	0.266667		0.153333	0.213333	0.13	0.16		0.106667	0.123333	0.113333	0.103333
NCIH28	1		0.01	0.01	0.01	0.01		0.01	0.01	0.01	0.01		0.01	0.01	0.01	0.01
	2		0.02	0.03	0.03	0.02		0.02	0.03	0.01	0.02		0.02	0.01	0.01	0.02
	3		0.03	0.04	0.05	0.03		0.02	0.03	0.03	0.03		0.02	0.02	0.02	0.01
	4		0.04	0.05	0.05	0.04		0.02	0.03	0.04	0.01		0.02	0.02	0.02	0.01
	5		0.04	0.05	0.06	0.04		0.03	0.03	0.02	0.03		0.02	0.02	0.02	0.01
	6		0.06	0.07	0.05	0.06		0.02	0.03	0.03	0.05		0.02	0.02	0.01	0.01
	7		0.05	0.08	0.06	0.05		0.03	0.04	0.05	0.04		0.02	0.02	0.01	0.01
	8		0.07	0.05	0.05	0.05		0.04	0.03	0.05	0.04		0.01	0.01	0.01	0.01
	9		0.08	0.06	0.08	0.07		0.03	0.03	0.04	0.03		0.01	0.01	0.01	0.01
	10		0.1	0.08	0.07	0.09		0.03	0.04	0.03	0.05		0.01	0.01	0.01	0.01
	11		0.11	0.1	0.08	0.11		0.04	0.03	0.02	0.06		0.01	0.01	0.01	0.01
	12		0.1	0.1	0.09	0.07		0.05	0.04	0.03	0.03		0.01	0.01	0.01	0.01

## Sheet: Figure 2
			WT							KO
BTC	0		0.637571	0.705882	0.648956	0.745731	0.734345	0.648956		0.239089	0.170778	0.119545	0.244782	0.324478	0.267552
	0.1		0.814042	0.751423	0.694497	0.757116	0.757116	0.643264		0.409867	0.461101	0.523719	0.472486	0.574953	0.449715
	1		0.72296	0.791271	0.819734	0.757116	0.734345	0.87666		0.842505	0.751423	0.796964	0.694497	0.779886	0.796964
	10		0.745731	0.751423	0.734345	0.825427	0.796964	0.734345		0.848197	0.842505	0.944972	0.882353	0.927894	0.882353
	100		0.825427	0.848197	0.888046	0.779886	0.751423	0.85389		1.0759	1.04175	0.893738	0.962049	0.979127	1.04744
U266	0		0.702128	0.638298	0.829787	0.670213	0.925532	0.606383		0.255319	0.287234	0.351064	0.382979	0.287234	0.414894
	0.1		0.702128	0.734043	0.829787	0.765957	0.861702	0.765957		0.478723	0.574468	0.574468	0.797872	0.702128	0.829787
	1		0.670213	0.734043	0.957447	0.797872	0.861702	0.765957		0.606383	0.734043	0.893617	1.02128	0.893617	0.829787
	10		0.797872	0.925532	0.765957	0.734043	0.702128	0.893617		0.861702	0.957447	1.05319	1.02128	0.989362	0.893617
	100		0.797872	0.734043	0.893617	0.797872	0.765957	0.829787		0.925532	1.11702	1.05319	1.02128	0.989362	0.893617
A549	0		0.989001	0.923276	0.877849	0.912368	0.84486	0.865229		0.538427	0.635277	0.679503	0.500321	0.527054	0.440746
	0.1		0.811021	0.832319	0.95125	0.95341	0.88044	0.898679		0.712315	0.719254	0.716569	0.766531	0.673895	0.781083
	1		0.937995	0.983053	0.903657	0.845472	0.911531	0.860717		0.789431	0.892294	0.922737	0.770602	0.748745	0.712417
	10		0.965745	0.889808	0.888004	0.871086	0.943904	0.939977		0.855315	0.906486	1.08118	1.03174	0.997296	0.798119
	100		0.865368	0.940638	1.0336	0.996426	1.02122	1.04923		0.953938	1.03639	0.942664	0.926766	1.12243	1.01781
NIH28	0		0.81546	0.720458	0.886797	0.852687	1.01754	0.791252		0.243599	0.318498	0.0955991	0.256539	0.0785451	0.0903433
	0.1		0.817258	0.791991	1.05059	0.990433	1.02508	1.03273		0.290807	0.305418	0.324242	0.0898025	0.284477	0.16572
	1		0.813382	0.863367	0.859145	1.15699	1.0863	1.05419		0.366739	0.414363	0.131245	0.275484	0.163114	0.377013
	10		0.902371	1.00916	0.955186	1.04382	0.975427	0.808578		0.561842	0.454591	0.40191	0.512759	0.407829	0.3311
	100		1.03888	0.855936	0.984263	1.15755	0.924828	0.959206		0.709472	0.982701	1.19351	1.02974	0.816931	1.26765

## Sheet: Figure 3
	passage
A	13	0.4	0.64	0.48	0.61
	14	0.45	0.73	0.47	0.62
	15	0.41	0.73	0.56	0.57
	16	0.53	0.82	0.59	0.66
	17	0.49	0.69	0.67	0.57
	18	0.52	0.68	0.54	0.59
	19	0.48	0.65	0.49	0.6
	20	0.45	0.76	0.67	0.68
	21	0.45	0.69	0.62	0.62
	22	0.44	0.79	0.47	0.69
	23	0.43	0.8	0.56	0.62
	24	0.45	0.67	0.55	0.57
B	13	0.62	0.62	0.6	0.76
	14	0.75	0.68	0.64	0.78
	15	0.72	0.67	0.78	0.76
	16	0.58	0.72	0.7	0.79
	17	0.55	0.65	0.66	0.72
	18	0.63	0.7	0.74	0.53
	19	0.66	0.7	0.72	0.65
	20	0.69	0.59	0.53	0.62
	21	0.63	0.54	0.72	0.56
	22	0.59	0.76	0.42	0.48
	23	0.56	0.7	0.51	0.54
	24	0.68	0.77	0.57	0.48
C	13	0.59	0.71	0.65	0.62
	14	0.76	0.65	0.74	0.7
	15	0.7	0.67	0.83	0.76
	16	0.74	0.72	0.8	0.69
	17	0.72	0.74	0.85	0.92
	18	0.8	0.9	0.94	0.93
	19	0.86	0.9	0.82	0.95
	20	0.88	0.92	0.93	0.97
	21	0.91	0.95	0.95	0.99
	22	0.93	0.96	0.88	0.94
	23	0.9	0.98	0.95	0.99
	24	0.93	0.98	0.99	0.96
D	13	0.54	0.62	0.59	0.71
	14	0.62	0.65	0.71	0.75
	15	0.73	0.64	0.78	0.81
	16	0.8	0.72	0.85	0.88
	17	0.89	0.78	0.81	0.92
	18	0.93	0.79	0.8	0.96
	19	0.94	0.88	0.97	0.98
	20	0.89	0.96	0.98	0.99
	21	0.92	0.96	0.98	0.99
	22	0.94	0.96	0.98	0.99
	23	0.97	0.98	0.96	0.95
	24	0.98	0.98	0.96	0.94
